# Supplementary material for: Evaluating automatic annotation of lexicon-based models for stance detection of M-pox tweets from May 1st to Sep 5th, 2022
Source: PLOS Digit Health. 2024 Jul 30;3(7):e0000545. doi: 10.1371/journal.pdig.0000545 (PMC11288444; doi:10.1371/journal.pdig.0000545)
Supplement: S1 File — (CSV) [file pdig.0000545.s001.csv]

TweetID	Label
1566731807495753730	neg
1567139232983949312	neu
1566530836253626374	neu
1565697572034994176	neu
1565629935783477250	neu
1565211382194311168	neu
1564768703866146816	neu
1564440220128485382	neu
1563757587539034112	pos
1582999940506058753	pos
1563155596689301510	pos
1564108099757248513	neu
1563064639638089729	pos
1562704056522784770	pos
1562525704293457926	neu
1562405261440163840	pos
1562065766740115456	neu
1562064365095858176	neu
1560939754681782275	neu
1560895937849040898	neu
1560846242099470338	neu
1583608831166533633	neu
1560548222661279744	neu
1560546190235783169	neu
1560545660705075201	neu
1560544046988333056	neu
1560542000239329280	neg
1560529486013251584	pos
1560523707121950720	neg
1560520966656098305	neu
1560510276398731264	neu
1560509251898036226	pos
1560509245015072768	pos
1560492371279765504	neg
1583606966756442112	neu
1560220722244554754	neu
1580552147191869442	neu
1581476123342704640	neu
1583608283071672320	neu
1559822612066439168	neu
1559635411068227586	neu
1559633045547786241	neg
1559363021931257856	neu
1559271717482205184	neu
1559251309848559618	pos
1559225470683680768	neu
1559210337798430722	neu
1559206734056529922	neu
1559163095536340994	neu
1559156465809637381	neg
1579865111602135040	neu
1565262481223819264	neu
1558114773560180740	pos
1558005195723907073	neu
1557684167449657350	neg
1557600757054046210	neu
1557446325410701312	neg
1572091803335294978	pos
1556746674609033216	pos
1556662432164192263	neu
1556660001200119809	neu
1555987080957804545	pos
1555625306773458944	neu
1555410311284416512	neu
1555298500711170050	neg
1555230375022051331	neu
1554928089267945473	neu
1554738944713031680	pos
1554697653728026624	neg
1554417623886094336	neg
1554325573853495296	neu
1554193804470718465	neu
1553817957851095040	neu
1553782144610205696	neg
1553771355589443584	neg
1553691473509482497	neu
1568939865466720256	neu
1553652911720251392	pos
1553396993355141120	neu
1552991886641709056	neu
1552929053799235585	neu
1552924619052556291	neu
1583229810301898752	neu
1552885375479193602	neu
1552711232989298690	neg
1552548883267571712	neu
1552396948010934273	neg
1552382019094577157	neu
1583605912979525632	neg
1552141950454841350	neu
1552011515326259203	neu
1551992382765277184	neu
1551988551369347073	neu
1551919619388186631	neu
1551860600829083648	neu
1551855766310641664	neu
1551809729575505920	neg
1551759019546755072	neu
1583605912979525632	neg
1551651154580439045	neg
1551649213360099328	neg
1551633181945864194	neg
1551607173838524418	neg
1551590575698231299	neg
1551586725968990209	neg
1583207424416104448	neg
1563654942497247233	neu
1551301872295809025	neu
1551300980179869696	neg
1551300533809561600	neg
1551300427823685632	neg
1583608028452249601	neu
1583602932540354560	neu
1551171288743419905	neg
1551162758820937734	neg
1551158971616174081	neu
1551134145866334208	neg
1551096246466760706	neg
1551095010925449217	neg
1551080659455774720	neu
1550989912320753665	neg
1550965822738382850	neu
1550958335800877058	neu
1550949785779191815	pos
1550934185459736580	neu
1550923508984725508	neu
1550922322785222657	neu
1550910021063659525	neu
1583608831166533633	neg
1550887186714791936	neu
1550864349123723264	neu
1583587908295921664	neg
1583599220899999744	neu
1550103448846274563	neu
1554138051953164291	neu
1549680673602109441	neu
1549637003670593536	neg
1549440175788417026	neu
1549139412096897024	neg
1549101380584996866	neu
1549073384352407552	pos
1548320951716028416	neg
1548241093845663744	neu
1548237308192690177	neg
1548234411845439489	neu
1548227151794618368	neg
1548033127334830081	neg
1547855866551885829	neg
1547813457801531392	neg
1547686503802777603	neu
1547679396336582659	neu
1547398549712904192	neg
1547283498100314112	neu
1546917695572131842	neg
1546796878435688449	neu
1546761845679296513	neg
1546759750171377667	neu
1546564939288137733	neu
1546242051141926914	neu
1546224690880040963	neg
1546080441085706240	neu
1546002700025954304	neu
1545697463188717569	neu
1544706204076761088	pos
1544705945325928448	pos
1544699478778732544	pos
1544698035107659776	pos
1544462704928342017	pos
1573437781069922305	neu
1564368262686773248	neu
1544248933874106368	neg
1544241405031317504	neu
1544170807357759489	neg
1544049093084839939	neu
1543846219365105664	pos
1543815536076808192	neu
1543715519295102978	neg
1583607504558096385	neg
1583607504558096385	neg
1543127609759907840	neg
1543110590692052992	neg
1542967206778228736	neg
1542953351259865088	neg
1542919053228007425	neu
1542853846350929922	neu
1542733156121513985	pos
1583606966756442112	neg
1542581659840782341	neg
1542568414543233025	neg
1542526061048504323	neg
1559702900523184128	neg
1542393916544237570	neg
1542200872326860803	neg
1542199634759655425	neg
1542149991287881729	neu
1580059897932021762	neu
1542139664689143808	neu
1583605912979525632	neg
1562438652923219968	neg
1542093618214830086	pos
1542042817064845313	neg
1542035401669545986	neu
1542018016375881732	neu
1542014457169289216	neu
1541993950298492933	neg
1541980720557588480	neu
1541974615118979078	neg
1583457528460869632	neu
1541871381276753920	neu
1583605393003249664	neu
1565050423479762948	neu
1541850189383798784	neu
1541845678648971264	neu
1541833836308332545	neu
1541826873633771521	neu
1569553489524817920	neu
1541822145772326912	neg
1541817062527492099	neg
1541808565094154240	neg
1541808003871031299	neg
1541807396540059654	neg
1541762552094461953	pos
1541759573190656000	neu
1541688465498279936	neu
1541677020232433665	neu
1541658369202733056	neg
1541644071978123267	neg
1541501512404406275	neg
1541298659173728257	neu
1541019209546727432	neu
1583606966756442112	neg
1540951348337844224	neu
1540899028208066560	neu
1566463347775614977	neg
1540813286198894592	neu
1540776668251439104	neg
1540765036070596608	neu
1540764705949732867	pos
1540764227169910784	pos
1540739989079744512	neu
1540721287596605441	neg
1540721287596605441	neg
1540712954181591040	neg
1540700588836528129	neu
1540700069757947904	pos
1540699865193320449	pos
1540699747023028224	pos
1540669080562126848	neg
1540664748081045507	neu
1540639510198894592	neg
1583606966756442112	neu
1555748606040219648	neu
1540615486647533568	neu
1540606862722076672	neu
1540593257532596224	neg
1540590653863870465	neu
1540586266995081217	neg
1540585906079514624	neg
1540580608325345281	neg
1540578540864798721	neg
1540567844701851648	neg
1540493014187085824	neg
1553801014783926272	neg
1540463093423251456	neu
1540462442748198912	neu
1540458278160924673	neu
1583608269280784387	neg
1540439122900389888	neu
1540439101773692934	neu
1540433559848198148	neu
1540432465113882624	neu
1540430771453890567	neu
1540430485251391491	neu
1583605912979525632	neg
1540428977705308162	neu
1540419757337300992	neu
1540418986344648704	neg
1540402627174965254	neu
1583605912979525632	neu
1540382288327983105	neu
1540376890720276480	neg
1540370433035436035	neg
1540370413712187396	neg
1583283616804900865	pos
1540361212113960971	pos
1540353135864033280	neu
1540350892356079617	neu
1540348263915831297	neg
1554195091983683585	pos
1540341600391516160	pos
1540332660844859392	pos
1540330173303775233	neg
1540328938370748418	pos
1540327901719052291	neu
1540326299306188800	neu
1540323842702336003	neu
1540323100708986880	neu
1540323087408939008	neu
1540306633594642433	neg
1540304422231851008	neg
1540303629407715329	pos
1583607286643462144	neu
1540297424777928704	neu
1540295655134035971	neu
1540290446047563777	neg
1540290114018054144	neg
1540288809769762823	neu
1540288800424878086	pos
1582980836580012032	neg
1540282380241485825	pos
1556081578044162048	neu
1540279038337507330	neg
1540304422231851008	neu
1583606966756442112	neg
1540269799435128835	neg
1540268112435679232	neg
1583606966756442112	neu
1540262086936330241	pos
1583605912979525632	neg
1540259965763567616	neg
1540258280156569600	neu
1540257184768036864	neg
1540256714028630017	neg
1540255154766749696	pos
1540254757859852289	neu
1572795366390390785	pos
1540253416487788544	neg
1540249022757314560	neu
1540246356249530371	pos
1581234796595798017	neg
1540244148242026497	neu
1540243522032488448	neg
1540241608976859138	neu
1540240655536070659	neg
1540240471657701376	neu
1583600099195699200	neu
1540234894546272257	neu
1540231505468948483	neu
1540229400121196544	neu
1540229237835288576	neg
1540225709087637504	neu
1540224837444112386	pos
1540223702511534081	pos
1540223326697693184	pos
1540222551741370368	pos
1540221302623113217	pos
1540221049647861760	neg
1540220855577362433	neg
1577865295250833408	pos
1583605716941967360	neg
1540220115484024832	neg
1583606966756442112	neg
1540215802468728833	neu
1540212392172339202	pos
1547551793252470784	neg
1540210262023835648	pos
1540210128770719744	neu
1540205504856743936	pos
1540203931237761024	pos
1540202699962171393	pos
1540200393065603072	pos
1540199475007963136	pos
1540198416701087747	neg
1540198362632404992	neg
1583596302671425537	neu
1540193806636781570	neu
1540193389634789376	neu
1540194891975753729	neu
1540191110122901506	pos
1540188548653006849	neu
1540186452717363200	neu
1540182089252933633	pos
1540174224312205312	neu
1540174224312205312	neu
1540174224312205312	neu
1540171474430005248	neu
1540174224312205312	neu
1540170874019610624	neu
1540170284942200832	neu
1540169578831122434	neu
1540144124120154112	neu
1540143195803238401	pos
1540126050688139264	pos
1540121109646934016	pos
1540119008896237568	pos
1540101613540474881	neg
1540086657621303296	neg
1540083418540695554	neg
1540083397082718208	neu
1540079310979141639	neu
1540072487207272448	neg
1540071191314046976	neg
1540067638692438019	neg
1540065597786046464	neg
1540064387397984259	pos
1540064286759952386	pos
1540059850922754050	neg
1540058810202693633	neu
1540058283783999490	neu
1540055611420954631	pos
1540054864373420032	pos
1556796470900232194	pos
1540053967476064256	pos
1563770232959041539	neg
1540052202617716747	neg
1558569935256928256	neu
1540050103502880768	neg
1540049483442130948	pos
1583117803309404162	neg
1540048585089339393	pos
1540048062877503488	pos
1583608831166533633	neg
1540045774586798080	neu
1540045084384792577	neg
1540041587119489024	neu
1582091171223871489	pos
1540040244380196875	neg
1540039504026865667	pos
1540038778290667520	pos
1540038424782143490	neu
1540037752376410112	pos
1540036843735060481	pos
1540036444898660356	neg
1583608831166533633	neg
1540036360442155023	neg
1540034913046503429	pos
1540034844234850304	neu
1540033398709915649	neu
1540032809145966592	neg
1540031670933504008	neu
1540030099248107522	neg
1540029316855128065	pos
1540027152967651328	neu
1540025556569411586	neu
1540025460054282240	neu
1540024882750169088	neg
1540024429836648448	neu
1540024277386272768	neg
1540023896891588610	neg
1540023800363884550	pos
1540022174639063049	neu
1540021823806607368	neu
1557593112578605056	neu
1540019604617052163	neg
1540018695698845696	neu
1582451030272659456	neg
1583594312977510400	pos
1540015014505062403	neu
1540014952307736579	neu
1540014250327957507	pos
1540013614593097729	pos
1540012806271115264	neg
1540011067488731139	neg
1540010994247794689	neg
1540010608187383809	pos
1540009620714012673	pos
1540009441730371585	neg
1540009075315982340	neg
1540008027042054145	pos
1540008027042054145	pos
1540007615425646593	neg
1540007154387673088	pos
1540007035080687616	neu
1540005457116495875	neg
1540005334051430400	neu
1540004315770888192	neg
1540004299526340610	neg
1540184081056546816	neg
1540184081056546816	neg
1540003365786161153	neu
1540003348874674176	pos
1540003317518143490	neu
1540184081056546816	neg
1540003035388289024	neu
1540002555744354307	neu
1540002238428577794	neu
1583606966756442112	neg
1540000806505779201	neg
1539999798371164161	pos
1539999390626205698	neu
1539998683361689600	pos
1539998574011875328	pos
1539998212152500224	pos
1539997421454954496	neg
1539994632511229952	neg
1539993029976723456	neg
1557026512926384129	neg
1539991863263903746	neg
1539991669528985608	neg
1539991110851887105	neg
1539990624316919808	neg
1539990583086809097	neg
1539990546789408774	neg
1539989994584129537	neu
1539989004401184768	neg
1539988936117915651	neu
1539988452497936386	pos
1539987365250404352	neg
1539987254311002113	neg
1539986205588291589	neg
1539984798013431809	neu
1539984353891160066	pos
1539983301452222469	neu
1539982391028113410	neu
1558883144283070464	neu
1539981974722514945	pos
1539981683860144130	pos
1539980657006460928	neu
1581641915920838656	neg
1539980041567838209	pos
1539980009464647682	pos
1539979310882242564	pos
1539979235930128386	pos
1558065253367308296	neu
1539979055306604546	neu
1539978924935061504	neu
1539978772769906688	neu
1539978630595477506	pos
1539978099705651201	neu
1539977767780900864	neg
1539977448418185216	pos
1539974541044117507	neg
1583608831166533633	neg
1539974024209453058	neu
1539973803102507008	pos
1539973624672550915	pos
1539972709274112001	neu
1539972059966480389	neu
1583602248831365120	neu
1539971483962773504	neu
1539971438622281730	pos
1539971427645808642	neg
1568619661637435394	neu
1539970792502358019	neu
1539970773778960384	neg
1553155644248559616	neu
1582675171877351424	neu
1539968916725805058	neu
1539968719367024640	pos
1539968585631555584	neu
1539967401797623809	neg
1539967162869235712	neg
1539967143638441984	pos
1539966229976416256	neu
1539966104843554816	neu
1539965486007349248	pos
1539965255803092997	neg
1553592875270766593	neg
1539963719286931456	neg
1539962930321432582	neu
1539962325326864384	neg
1539959904823287809	neg
1539959710052454401	pos
1565473886329880577	neg
1539959340957835265	pos
1539959286369030145	neg
1583608831166533633	neu
1539958325709836288	neu
1539958236362801152	neu
1539957576108019712	neg
1539957007398084610	neu
1539956973667483649	neg
1539955762440577024	neu
1539954238398291968	neu
1539954127140265986	neg
1539954020923703296	neg
1583608831166533633	neg
1539952711088717826	pos
1539952306925572096	neu
1539951630522753024	pos
1583603499316961281	neu
1539951321335431168	neu
1539951049020215296	neu
1539950670899515392	pos
1539949916025507841	neu
1582349049969008640	neu
1539949554564583424	pos
1539949354815029248	neu
1539949219947204612	neu
1539949155539460098	pos
1539949010261254146	neu
1539948635592527872	neu
1539948341328584705	neu
1539946309586751488	pos
1539946076379152385	neu
1539945676368449536	neu
1539945218056884224	neu
1539945096212267009	neg
1539944807677714433	pos
1573109540576698368	neu
1539944087503224834	neu
1539943178400317441	neu
1539943136503513090	neg
1539942820328390660	neu
1577189838171668481	neu
1583602248831365120	neu
1539941358911250432	neg
1539941307891818496	neu
1539940183344582656	neu
1539940111978270722	neu
1539939766686437378	neg
1539939688978563074	pos
1539939446942060544	neg
1539939410233462784	neg
1539938988911476738	neu
1539938904253636609	neu
1539938899312758784	pos
1539938813098721286	neu
1539938686703378432	neu
1565473886329880577	neu
1556720166548938752	neu
1539937327774064640	neg
1539936972344643587	neu
1539936963658240000	pos
1539936276262051840	neu
1539936196427763715	neu
1539936114479341568	neu
1539936083282219009	neg
1539935933885304834	neg
1539980657006460928	neu
1539935707220873216	neg
1539935685351772167	neg
1539935456367988741	neu
1539935382162259968	neu
1539935189333381120	pos
1539935092155764736	neu
1539935084995829760	neu
1539934216275869696	neu
1539934029629325312	neu
1539933522445717504	neu
1539933418250817538	neu
1539933343294291970	neu
1539933273215967232	neg
1539933173718581249	neu
1539932913780883459	neu
1539932794415202304	neu
1539932657043357698	neu
1539932586977501185	neu
1539932464638005250	neu
1539932330931937285	neu
1539932264880128000	neg
1539932223939481607	neg
1579303242772918272	neu
1539932104418631683	pos
1539932079391121409	pos
1539932010109718530	neu
1539931729770807297	neu
1539931573633654785	neg
1539931266954547201	neu
1539931226735247360	neg
1539931192971214850	neu
1539931110691454976	neu
1539931103229870081	neu
1583608831166533633	neu
1539930657236963328	neu
1571251545894797313	neu
1539929415655849986	neg
1539929381166108673	neg
1539929277147357184	neu
1539929227612520449	neu
1539929019231109120	pos
1539929019126251520	neg
1539928842235699201	neu
1539928743539625984	neu
1539928429390430208	pos
1529950314006298625	neu
1539928005300129792	pos
1552988274712526857	neu
1539927773640269825	neu
1539927118871773190	neu
1583581774252167168	neg
1539927084440633344	neg
1539927079571038209	neg
1539926981453676547	neu
1539926647733948418	pos
1539926535746080768	neg
1539926480876093440	neg
1539926284251324416	neg
1539926179070857216	neu
1540026160335032320	pos
1539925677041917955	neu
1539925593113985024	neu
1539925547064631298	neg
1539925461907693569	neg
1539924724049903616	neg
1539924219420712960	neu
1539924217193529346	neu
1539924172784140289	neu
1539923929564942338	neg
1539923891816222721	neu
1539923659200118784	neu
1539923586269454337	neu
1539923290332037124	pos
1539922934000746496	pos
1539922689044975616	neg
1539922607990083584	neg
1539922489194717195	neg
1539922193760518144	neg
1562003676369387521	neu
1539921925207646210	neu
1539921786128801794	pos
1539921742914883584	neu
1539921576220565505	neg
1539921309123084288	neg
1539920877684490250	neu
1539920789780193280	neu
1539920759489019905	neu
1539920751888834560	neg
1539920424703778816	neg
1539920362460299265	neg
1539919754328145920	neg
1539919394196840448	neu
1539919382813491200	neg
1539919231529123841	neu
1567372030714040320	neu
1539918921523920896	pos
1539918856168300545	neg
1539918802988810240	neu
1539918763771953152	pos
1539918748659884033	neg
1539918676262002689	neg
1539918650597163008	neg
1539917875959447552	neu
1539917842132377600	neg
1539917737287634950	neu
1539917712520089600	neu
1539917581464780805	neg
1539917551970516993	neu
1539916814121066496	neg
1539916674865963009	neu
1582445774478413824	neu
1583605912979525632	neg
1539916508670967808	neu
1539916160292032512	neg
1539915927894081537	neg
1539915413940830208	neu
1539915354083819522	neg
1539914983768817667	neu
1539914771914530816	neg
1539914649801576454	neu
1539913886744338433	neu
1539913409105371136	neu
1539913089876910080	neg
1539912919533731840	neg
1539912596148584448	neg
1539912596148584448	neg
1539912055628636160	neg
1539911796827488257	neg
1539911509199015936	neg
1539911496330887170	neg
1539911347701522433	pos
1540039429334646789	neg
1540229949390561280	neg
1539909843976441862	neu
1539909125919985664	neu
1539908846398967808	neg
1539908336065331200	neg
1539858715142197249	neg
1539672492331204608	pos
1583605912979525632	neg
1537513249423376385	neg
1537422367147839488	neg
1536752182288171008	neg
1536658918633795585	neu
1583592689312100352	neu
1583426155587153921	neg
1535618536235737090	neg
1535234127397408768	pos
1580970705633804288	pos
1534762854154485761	neg
1534652257823772675	pos
1560426109023420418	neg
1583605912979525632	neg
1534205387435565056	neu
1583605912979525632	neg
1533523484214714368	neg
1533512325562515457	neg
1583605912979525632	neg
1533187419951996928	neg
1532946569422577665	neg
1532442182359171079	neu
1532425775667892225	pos
1532398731307405314	pos
1532302730219466753	neg
1532284079760089091	pos
1532283591048286209	neu
1532282720742694923	pos
1532282141693906945	neu
1532281008913014784	neg
1583254814431268864	neu
1532251765051166720	pos
1532105291663388678	pos
1532103580357885952	pos
1532098148541378569	neu
1532105291663388678	pos
1532074357279059968	neg
1531963677431193602	neg
1531544568059117568	pos
1531531779370373121	neu
1531448246350106624	neu
1582279974601433088	neu
1531337451075252225	pos
1583606966756442112	neg
1530929586858516480	neg
1530874875358982145	neg
1530823271318437889	neu
1574419435657445379	neu
1564052160295211008	neu
1583582379871940608	neg
1530264524800069639	neg
1583608269280784387	neg
1553844071315169281	neu
1583608269280784387	neg
1581079302132494336	neg
1583605912979525632	neg
1581141799409967105	neu
1583608831166533633	neg
1530150403165278208	neu
1583605912979525632	neg
1530148488171880449	pos
1583599548466724864	neg
1583607504558096385	neg
1530134247478120448	neg
1583605912979525632	neg
1583608269280784387	neg
1583607504558096385	neg
1530108331989291008	neg
1530105299482419200	neg
1583607504558096385	neg
1583605912979525632	neg
1583608269280784387	neg
1530087134459305985	pos
1583605912979525632	neg
1530078768089518080	neg
1530474241635897346	neg
1583608269280784387	neg
1530069765984854016	neu
1582543261264027648	neu
1530058281095503875	pos
1529797924007321600	neg
1529790442317008896	neg
1529757903149846528	neu
1529736791368028160	neu
1529725686621036544	neg
1560617924444016640	neu
1529554654266277894	neg
1529537139049914371	neu
1529534016298311680	neg
1529502321834606593	neg
1529473172516573186	neu
1529457582951243776	neu
1529447873569607680	neu
1529446278052061184	neg
1529401251401715712	neu
1529384144840564737	neg
1580525528527777792	pos
1539914055602913280	pos
1571331646116315137	pos
1583608269280784387	neg
1529197944771072006	neu
1529174897041326081	neg
1529125232463724545	neu
1529123968799621122	neu
1583607286643462144	neg
1576776378246012929	neu
1529085153108189186	neu
1555037558479921152	pos
1529075127769505792	neu
1529051272845860864	neu
1583590206422151168	neu
1529044182051999744	neu
1529027515133591552	pos
1529012583394643968	neu
1529004576451571713	pos
1528998574427623424	neu
1528994382359273473	neu
1528986304599441409	neu
1528985287224860673	neu
1528983583670554624	neu
1528979283137515521	pos
1528974766715150336	neu
1528974057517072385	neu
1528974766715150336	neu
1528958519780814848	neu
1528951937164517377	pos
1528933691598200832	neu
1528878780382871552	neu
1583608831166533633	neu
1561365147125522438	neu
1528835915161997319	neu
1583500813947002880	neu
1583584373550743552	neu
1528823806952886272	neg
1528822837171175427	neu
1528815630593445894	neu
1528805495447994369	pos
1528805452208869376	pos
1528791227386277888	neu
1528785501024665607	neu
1528785083234131968	neu
1572546642443907075	neu
1528775210006110216	neu
1528775122278092800	neg
1528768591000129540	neg
1528766611435429888	neu
1528765288891789313	neu
1528753350065410054	neu
1528745668763844608	neg
1528741951390072833	neu
1528737009157779457	pos
1528731848918155265	pos
1528725973096615937	pos
1528722673609674759	pos
1528710053280239618	neg
1528702231788371968	neu
1528701674721841159	neu
1528673867723579392	neg
1539949719639789580	pos
1528668964175458304	neu
1528666657287282688	neg
1528666523996389376	neg
1528664031527043073	neu
1528660407065378816	neg
1553886076049162240	neg
1528648617128509441	pos
1552911818879709185	neg
1528645828742721536	neu
1528645738737061889	neu
1528642618191712256	neg
1583608831166533633	neg
1528635173524357121	neu
1583608269280784387	neg
1528633416681406464	neg
1528619924859518977	pos
1528617643984695297	neg
1528616340675870725	pos
1528614946304581642	neu
1528613929534033920	neg
1528616340675870725	pos
1528610932984881152	pos
1528610663064604673	pos
1528604464978006017	pos
1528602959403266049	pos
1528597282710597632	neg
1528570610737094656	neg
1582808904886816769	neg
1578803487252811777	neg
1539914055602913280	pos
1528429863249534979	neg
1580619303195664384	pos
1528410811080839171	neg
1528410213539319812	neu
1528404085900181506	pos
1528384164306767872	neg
1577328804451737600	neu
1528357556694949890	neu
1528350744008704003	neu
1582051454856048654	neu
1528301970037030916	neg
1528296301334614019	neg
1528292214509641731	neu
1528291476467290113	neg
1528276248216100866	neg
1528246631409254400	pos
1528240140568625152	pos
1528237357580881920	neg
1528228994721669120	neu
1528224511547650056	neu
1528221151641608192	pos
1579958837167390721	pos
1528204475382611968	pos
1528202349726277632	pos
1528200546049478656	pos
1528134058303180800	neg
1583571431660875777	neu
1583567820654530560	neu
1528102953231450114	pos
1528079814195912705	neu
1528069724390805504	pos
1528067947721277444	neu
1528059270780043265	pos
1565711682512584705	neu
1528014753880219650	neu
1583605912979525632	neu
1527980116202115073	neu
1527940587986501632	pos
1527931419229560834	neu
1527931419229560834	neu
1527930466019549184	neu
1583607829839360002	pos
1527923415977533440	pos
1527923225597992960	neg
1527905581683691520	neg
1527882697821011970	neg
1527880687986126848	neg
1527833988907290624	neg
1527812326832984069	pos
1527793753154519045	neg
1527754555299078146	neg
1583179580130873344	neu
1527749910476607488	neg
1527713626752262148	neu
1583605598054395906	neg
1583608831166533633	neg
1568985900025257986	pos
1583560279375245313	neu
1582917945071525888	neg
1582917945071525888	neg
1527655538024189952	neg
1527634268545077249	neu
1580363638875258881	pos
1527591770300768257	neu
1527542332098326528	pos
1527540802573979648	neg
1527537072042541056	neg
1527528785607905280	neu
1527525101964517377	pos
1527497618988875777	pos
1529133202379767808	neu
1527323035140644866	neu
1583458465116061696	neu
1527314733376110592	neu
1527303139640061958	pos
1527297000659570693	pos
1527270748531871744	pos
1580606935417511942	neg
1527268597109858306	neg
1527265790147366913	neg
1559286215135924225	neg
1527216775695319043	neg
1527174346560643074	pos
1527171099234119680	neu
1527170589244399617	neu
1528749268152029188	neu
1527168849992372229	neg
1540053506773721088	neg
1558112708939112448	neg
1554565656451764224	neg
1521567640279564289	pos
1521021977271713792	pos
1521021935458598912	pos
1520660956149338114	neu
1583596926372806656	neg
1583569721383096321	neg
1583375034042572806	neu
1583344117785903104	pos
1583301554374791169	neu
1583301554374791169	neu
1583174970628517888	neu
1583106913633415169	neu
1583092482317111297	neu
1583032973204807681	neu
1583012168660054016	neg
1583010118001532930	neg
1582890911457226753	neg
1583605912979525632	neg
1582601677395238913	neg
1582595370567491584	neg
1582475347559608320	neg
1582449653903413248	neg
1583387867761491968	neu
1582399449577291776	neu
1582388422542766080	neg
1582333350475276288	neg
1582332787226386433	neu
1582770002574610432	neg
1582595370567491584	neg
1583599220899999744	neu
1582286812693028864	pos
1582247991179558912	neg
1582123440546361344	neg
1582022672027856897	neg
1582007322317967361	neg
1583423927183081473	neg
1581916889080795136	neg
1581898042034515968	neg
1581732306741403648	neg
1583423927183081473	neg
1581610908811419648	neg
1581583601564405760	neg
1581531454156046336	neg
1583460714810703872	neu
1581525506729467904	neu
1581523674082922496	neu
1581510254096920576	neg
1583599220899999744	neu
1581415561397166080	neg
1581395241147695105	neu
1581353707966328832	neu
1581345229558333442	neg
1583423927183081473	neg
1581322696624783360	neg
1581250757311234048	neu
1581202449003872258	neu
1581166859319398400	neg
1581148457242218496	neg
1581025378663305216	neg
1581020740622913537	pos
1580936816156286976	neg
1580933077114970112	neu
1580904731551014913	neu
1580898116651212801	neu
1580898116651212801	neu
1580894660037586945	neu
1580894660037586945	neu
1580893799714156544	neu
1580893799714156544	neu
1583423927183081473	neg
1580838465687605249	neu
1580818453153591297	neg
1580787298677182465	neu
1580669857489915904	neg
1580661746783911936	neg
1580643256701898753	neu
1580638893539409920	neg
1580588210958106626	neg
1583533257777287169	neu
1580525489411608576	neu
1583423927183081473	neg
1580453282467631106	neg
1580446234636324864	neu
1580440053364707329	neu
1580438742942109696	neu
1580435831596417024	neu
1580421090001956865	neu
1580405548021080064	pos
1580315271369478144	neu
1580301462059778048	neg
1580283016500629505	neg
1583387867761491968	neg
1580246061452386304	neu
1580242525121499137	pos
1580234626546925569	neg
1580216503072624640	pos
1580157248453562370	pos
1580134332835823616	neu
1580112214073434113	pos
1583605912979525632	neu
1580039390700572672	neu
1580034646913359872	neg
1580033561268129793	neu
1580033151526895617	neg
1580032226750005249	pos
1580030625276317696	pos
1580027647815733249	neg
1579935494032744448	neg
1583408175511785472	neu
1583273198715797504	neg
1579869993357152256	neu
1579825100177936386	pos
1579807198880108547	neu
1579792549484847104	neg
1583487789869326339	neu
1579744877071728641	pos
1579727481665646594	neu
1579721058865008642	pos
1579705147906629632	neg
1579691047411941377	neu
1579691047411941377	neu
1583530500412813312	neu
1583387867761491968	neg
1579525197333688321	neu
1579384160321679360	pos
1579226301160116226	pos
1579150449172971520	neu
1579140162973761536	neg
1583608016024133632	pos
1583519295581323264	neg
1578842760131792897	pos
1578838771629367296	neg
1578798076029902849	neg
1578791377164722176	neg
1583387867761491968	neg
1578743064264601601	neu
1583530500412813312	neu
1578658874269528069	neg
1583586426930741249	neu
1578624418867134466	pos
1578608760842780673	neu
1578583791307657217	neu
1578516055445897216	neu
1578482137623236608	neu
1578471736378421248	neg
1578467145465626624	neg
1578461709018497024	neg
1578446600078127104	neu
1583606966756442112	neu
1578405465360302081	neg
1578403197374414850	neu
1583203022997331974	neu
1580722161412894720	neg
1578361018895552513	neg
1583607504558096385	neu
1578318237263077379	neg
1578316714227290114	neu
1578312740854079488	pos
1583387867761491968	pos
1578294062754299904	neu
1578283997771501568	neu
1578282413158895616	neu
1578238885595090944	neu
1581411210695946240	neg
1578114683843891201	neu
1578100140610846721	neu
1578083363579215873	neu
1580732252950257665	neg
1578059962386882563	neu
1578028527986782208	neg
1583387867761491968	neg
1577957269173592065	neu
1583560068708339713	neu
1577928061122666497	pos
1577899976423870467	neg
1583605912979525632	neu
1583557475764424704	neu
1583423927183081473	pos
1577684982469894145	neu
1577671731904487430	neu
1577627871220273157	neu
1577623854863642624	pos
1577599480764825600	pos
1577589669428092937	neu
1577586987896557568	neu
1577586715480522753	neg
1582537445501014016	neu
1577553614620467200	neu
1583608269280784387	neu
1577458661362106368	pos
1583605912979525632	neu
1577381491361067008	neu
1577380769122684935	neu
1580421127570362368	neu
1577349626033733634	neg
1577346208116494337	neg
1577339559540662272	pos
1577328792615505921	pos
1577298661587001344	neg
1583387867761491968	neg
1577294517165768706	neu
1577283839076208641	neg
1583557475764424704	neu
1577032901199532032	neu
1577026345775017984	neu
1583605912979525632	neu
1576924082309734401	neu
1576824862924210176	neg
1580674227627098112	neg
1576486353252278272	neu
1576482114861531136	pos
1576482057382862848	pos
1576328916179988480	neu
1576312641496453120	neg
1576302793442197504	neg
1576296784225337344	pos
1579015349395066880	neg
1576245956202225665	neg
1583229810301898752	neg
1583423927183081473	neg
1576232787354345472	neu
1576180191017115649	pos
1575964245497217024	neg
1580630241130618881	neg
1575947553874804736	pos
1580630241130618881	neg
1575862348396437505	neg
1575773018248253440	neg
1583199985402667008	pos
1575519478514794496	neg
1575512976634920963	neu
1575488399875936257	neg
1583423927183081473	pos
1575413496669519872	neu
1575269427171426305	neu
1575231094336925698	neu
1575196068656328704	neu
1575473097838395393	neu
1575181449510408193	neu
1583606966756442112	neu
1575133688605863936	neu
1575116139365126144	neu
1575110263430606848	neu
1575092165713137664	neu
1575065716138680320	neu
1578759226033197056	neg
1575042955638874114	neu
1578759226033197056	neg
1575041938595659777	neu
1575071389337395200	neu
1575018032602447873	neu
1575014240414445568	neu
1574988496854716418	neu
1574986584755441664	neu
1574984249920217088	neu
1583530500412813312	neu
1574834477561516058	neu
1583171297701265408	neu
1574831762349367296	neu
1574825511615959049	neg
1574822935436591105	neg
1583423927183081473	pos
1574818968522690568	neu
1574798185415036933	neu
1574795300589522944	neu
1574793779147579392	neu
1574793506589212673	neu
1574792008169840642	neu
1574783288685764612	neg
1574776250262069253	neu
1574750967781904386	neu
1574743475681107971	neg
1574740764013338625	neg
1574735744102440962	neu
1574729988263350272	neu
1583431313599926274	neu
1574694120412524544	neg
1574685736800030720	neu
1574672625510809601	neg
1574667171573088256	pos
1574652501353443329	neg
1574640764855934977	pos
1574639858752045057	neg
1583591087935221760	neu
1574537264327282692	neu
1574517275922685955	neu
1578316714227290114	neg
1574488033033715712	neu
1574473439708168219	neu
1574450966916730884	neu
1574448990594138112	neu
1574446140086419463	neu
1574444328944009217	neu
1583605912979525632	neu
1574419026255675394	neu
1574413747766042624	pos
1574411298833588225	neg
1583423927183081473	pos
1574391990770405379	pos
1574390768419995648	neu
1574390259911114754	neg
1574387485890658304	neg
1583588905462349824	neu
1574380675779727360	neu
1574378812489490433	neg
1574348153834405890	pos
1574344782859866112	neu
1574311751465697282	neu
1574311751465697282	neu
1574296555846176768	neu
1574290667857141760	neg
1574260800482467840	neu
1574231306741100545	neg
1574174041266704386	neg
1574009304889319425	neg
1573947924983193602	pos
1583423927183081473	pos
1573914967149084672	neg
1573757577623736320	neu
1573695171211976704	neu
1573685794073714691	neu
1573672689381900290	neu
1573627777084948480	neu
1583387867761491968	neg
1573570510025359360	neg
1573486569998417921	neg
1573398053960429569	neg
1573395003753529350	pos
1573370310451150849	neg
1573361061172051971	neg
1573352239426637827	neg
1583423927183081473	pos
1583608269280784387	neu
1573337215509438466	neu
1573111547777392645	neu
1573092669290868737	neu
1573091536338030592	neu
1583099183514279937	neg
1583605912979525632	neu
1572960705216757762	neg
1572911325407215616	neu
1572907542338064385	pos
1572907542338064385	pos
1572899812647006210	pos
1572896346465570816	pos
1572907542338064385	pos
1583559759109980165	neu
1572858471628046336	neu
1572858336533422082	neu
1572858135429189632	neg
1572858014520180737	neu
1572841427410747393	neg
1572817280224067590	neu
1583605912979525632	neu
1572715120903524352	neg
1572706768295174144	neg
1572683415069274112	pos
1572663079032467456	neg
1572655599384395776	neu
1572655373152141315	neu
1572642017527857153	neu
1572641716146180097	neu
1583608831166533633	neu
1583608269280784387	neu
1583606966756442112	neu
1583423927183081473	neg
1572601162829860865	neu
1572594474336886787	neu
1572548159263625216	pos
1572536575061544960	pos
1582786636798390274	pos
1572521230737231873	neg
1572624674085015552	pos
1572388655855026178	neg
1572281934109356032	neg
1582710606703906816	neu
1572273797461602305	pos
1583423927183081473	pos
1572253959296880642	pos
1572241113762918400	neu
1572240221609299968	neg
1572220659765497856	pos
1572192767492902914	neu
1572185470234202113	neu
1583608831166533633	neu
1574436957836681222	neg
1572140101601304576	neg
1572139121098760192	neg
1572040150108241922	pos
1571951157383241729	neg
1583605912979525632	neu
1571925306612785153	neg
1574075207559544832	neg
1571885503120658433	neu
1571881688464232448	neg
1571868488314294274	neg
1571868117923672064	pos
1571865952353980416	neu
1583533579350380544	neu
1571819379595137025	neu
1574075207559544832	neg
1574075207559544832	neg
1571777939540246529	neg
1571776147544743936	neg
1571764068368752640	pos
1571870347397406720	neg
1571755046026592257	neu
1571714172353748992	neu
1571633594778681344	neu
1571626526747119616	neu
1571609038927839236	neu
1571607759409266689	pos
1571566590608527361	neg
1571537752453160960	neu
1573485367713333248	neg
1583520092658466816	neu
1571451502278983683	neu
1571421286517161986	neu
1571406535028510721	neu
1571359340405346306	neu
1571346485861847043	neu
1571246138950295553	neu
1571209294313390081	neu
1580465257289777154	neg
1571155427785670657	neu
1571150362165538818	neu
1571145460504735744	neu
1571139084177002498	neu
1571138312454434819	neg
1571136540352585732	pos
1571129163721101313	pos
1572384392915427330	pos
1571122908877160449	pos
1571108977978802179	neg
1571108977978802179	neg
1571093353235881985	neg
1571070555541090304	neg
1571033783628963840	neu
1571016140213858305	pos
1571009226725814277	pos
1571003782187679744	neg
1570894117542199296	neu
1583592984863383552	neu
1570861201789440002	neu
1570835878679048193	neg
1570835246660173826	neu
1570832301000630272	neu
1571893573129306118	pos
1570807601394515971	neu
1570796182137622528	neu
1570800426085240834	neu
1570776483223982081	neu
1570771416886444033	pos
1583606966756442112	neu
1570721456836972545	neu
1570721456836972545	neu
1570698183256453124	neg
1570770339486908418	neg
1570775400334196759	neg
1570597665855148034	neg
1570596231470252033	neg
1577593012011831296	neg
1570585397079703552	neu
1577854179762208768	pos
1571305619629682689	neg
1570502140321497089	neg
1570499400690176000	neu
1570498882471342080	neu
1570472594159337472	neg
1570469995901243392	neu
1570462619965833217	pos
1570439731338436609	neg
1570413579341537283	neg
1570363350512451584	neu
1583384878015741952	pos
1570338128665382913	neg
1570314312253861888	neu
1570303681475780616	neu
1570258725713358849	pos
1583253975205580801	neu
1570176621705068545	neg
1570176490653761542	pos
1570176307337609217	pos
1570176198604357632	neu
1570175990428536832	neg
1570175830268985344	neg
1570175667936923648	pos
1570175518825418754	neu
1570175366286741507	neu
1570174933308952576	neu
1570168954521526274	neu
1570149493517033473	neu
1570136804032118784	neg
1570117136491716612	neu
1570114881193676806	neu
1570100753733140483	neu
1570086826760871941	neu
1570078795234672645	pos
1583606966756442112	neu
1570064813266444295	neu
1570057149341962246	neu
1570050167193370633	pos
1570064829557231617	neg
1570039034659082243	neu
1570038926819180545	pos
1583605912979525632	neu
1570035265766592518	neu
1569989430345187328	neg
1569988956699107328	pos
1569984950690058240	neu
1569983971491971073	pos
1583599220899999744	pos
1569974243907059713	neu
1569957829317988358	neu
1569932856356655106	neu
1569915991861202946	pos
1569908323759149057	neu
1571005037400436738	neu
1569850256053125122	neu
1570480111928967170	neu
1569790295054909442	neu
1569780917790560258	neu
1569779150180982787	neu
1569743951912992772	neu
1569723560293273602	neu
1569722307374891008	neu
1569721950255173635	neu
1569793113333370883	neu
1578100841214791680	neu
1569671508624310272	neu
1569666915571736576	neu
1569660039379521537	neu
1569658826772877312	neu
1569794741314756609	neu
1569614437488758784	pos
1569609060995203072	neu
1569608648816578561	neu
1569608570827640832	pos
1569604399948873729	neg
1569578348224864256	neu
1569569255481303042	neu
1569549563739996160	neu
1576296784225337344	pos
1569533995599425540	neu
1569523468416479232	neg
1569676979787415553	neg
1576296784225337344	pos
1569480435771781121	pos
1575513885544632321	neg
1569459060696662019	neg
1569451203116912640	pos
1569446430573723648	neg
1569426080473260033	pos
1569394632165048320	neg
1581870054073040896	neu
1569385099925372932	pos
1569375295773310976	neg
1569373562032496641	pos
1569369678467977223	pos
1569358446352388100	neu
1569354107294457856	neu
1569354107294457856	neu
1576296784225337344	pos
1569328784242778121	pos
1569318158992900103	neu
1569316596002299904	neu
1569309972634238977	neg
1569303138217369601	neg
1569286941467623424	neu
1569286098030923776	neu
1574033846118539264	neu
1569283512481595392	neu
1569278695654793217	neu
1569275798250569729	neu
1569269205647646720	neu
1569269205647646720	neu
1569354107294457856	neg
1569255348170547212	pos
1569252897631924225	neu
1569250311734272000	pos
1583530500412813312	neu
1576296784225337344	pos
1569213241879822337	neu
1569212388804644864	neu
1576296784225337344	pos
1576296784225337344	pos
1569208908740464640	neu
1576296784225337344	pos
1583608269280784387	neu
1569205645135564801	neu
1569205439438667776	neu
1569165201324363776	neu
1569103050626990080	neu
1569089527016296449	neu
1576296784225337344	pos
1569080023054749708	pos
1569075255393587201	neu
1569061558277312512	neg
1569048257178771459	neg
1569031177104723969	neu
1569028051429724166	pos
1569025039072124928	pos
1569021025668530178	pos
1569020912812294146	neu
1569007902974787587	pos
1569007863456235520	pos
1569005016777646080	neu
1576296784225337344	pos
1568983684799205379	pos
1568973367516221445	neu
1568959339750379522	pos
1583599220899999744	neu
1576296784225337344	pos
1568948210734977025	pos
1568947800779685889	pos
1569614437488758784	pos
1568941123279753217	pos
1568940618188980226	pos
1568939939143815168	pos
1576296784225337344	pos
1576296784225337344	pos
1568927963692810241	neu
1568922951336218625	pos
1576296784225337344	pos
1568914888344354816	pos
1568912318779592704	pos
1583487789869326339	neu
1576296784225337344	pos
1576296784225337344	pos
1583599220899999744	neu
1568897426320232448	neu
1568896693424500740	pos
1568888806794792960	pos
1576296784225337344	pos
1568851852296347648	pos
1568836795156029441	neu
1568836795156029441	neu
1568770827969249280	neu
1582122276845408256	neg
1568706787032850434	neg
1568705882355113986	neg
1568677329408229381	neg
1568628357780369413	neg
1568610245009612800	neu
1568578575833661440	neu
1568578486520147970	neu
1568563925578285058	neu
1568552869917327361	neg
1568551343240904706	neu
1568533647426215936	neu
1568530026559070208	neu
1581339630418284544	neu
1583555165231394817	neu
1568436596046966784	pos
1568403003362758656	pos
1568396413167599617	neu
1568380916451401729	neg
1568380474044854273	neg
1568370865519337478	neu
1568367735838572546	neu
1568361192313200642	neu
1568381291678281728	neu
1568326595563110401	neg
1570161105359577092	pos
1568296970283880448	neu
1573409134233661440	neu
1568234806634242048	pos
1568951560096432128	neg
1568203867120091137	pos
1568203551008034819	neg
1568193987588272129	neg
1583446468459114496	neg
1568147330641137664	pos
1568133441933266944	neu
1568123971983347712	neu
1568116377537372160	neg
1568116315335921664	neu
1568094508235083776	neg
1568091729114370049	neg
1568080453281742849	neu
1583553561576673280	neu
1567963626144763910	neg
1567954082651951107	neu
1567941171942490113	pos
1567936957178691589	neu
1567913416882372611	neu
1567912166056935424	neu
1567911509791051776	neu
1567909215829737473	neg
1567902414451220482	neu
1567895118732042242	pos
1567891339357847553	neu
1567888967558746117	neg
1567886740752576516	neg
1567882988863778816	neg
1567877678379802624	neu
1567873849378721794	pos
1567872826199130112	neu
1567868392580808705	neg
1567865349441474563	neu
1567845334943948802	neu
1567844727881404416	neg
1567843686406397953	neg
1567818559115370496	neg
1582401129777795072	pos
1567817912748052481	neu
1582401129777795072	pos
1582401129777795072	pos
1582401129777795072	pos
1582821817621700608	pos
1567812655821328385	neu
1567795483447271425	pos
1567785500798341120	neu
1568181769563930626	pos
1567746346030927875	neu
1579958837167390721	neu
1583551806541803520	neu
1567677723472023553	neu
1567623193963204610	neu
1567611693706129408	neu
1567602324779966469	neu
1567586241540931585	neu
1583533257777287169	neu
1567557508914446337	pos
1583423927183081473	pos
1583533257777287169	neu
1567525951000530946	neu
1567488329721024512	neu
1567488329721024512	neu
1583608269280784387	neu
1567477751120027648	neu
1583606966756442112	neu
1567467848087343104	neu
1583608269280784387	neu
1583608831166533633	neu
1567445109397938177	neu
1583548653167587328	neu
1567426522499129344	pos
1567422157067517953	neu
1567401649584340992	neu
1567397038907691009	neu
1567396887388459008	neu
1567393085964836864	neu
1567329625742741509	neu
1567326437597757440	neu
1567314529784299521	neu
1567275376409198592	neu
1567249901192372229	neg
1567241230764982276	neg
1567227931784617989	neg
1567215703182172168	neu
1567212125130457090	neu
1567207920961560582	neu
1567174157619679236	neu
1567167329376641024	neu
1567296979528548355	neu
1567155558456729603	neu
1567147516168216581	neu
1567142630999429122	neu
1567141285089124353	neu
1582718499805274112	neu
1567138277752279048	neu
1567137090269315076	neu
1577599480764825600	pos
1567126213759467526	neu
1567080927192285184	pos
1567056254413029378	neu
1567041457126514688	neu
1566939338188914692	neu
1567039459379519488	neu
1566873188532948994	neu
1583548126631448576	neu
1566861563247689731	neu
1566847725328637955	pos
1566843641930272768	neu
1566835285878611968	neu
1566830042356895746	neu
1569820299490902016	neu
1566758255195570176	neu
1566756475728535553	neu
1566748054270656512	neu
1567182308867710976	neu
1566745162121973760	neu
1566735174783717382	neg
1566731807495753730	neg
1566728953422831617	pos
1583605912979525632	neu
1566728267599675394	neg
1566697157578706944	neg
1566692083485888513	neu
1566682760433000449	neu
1566682154150596608	neu
1575244409066688533	neu
1567139232983949312	neu
1566550817414725632	neu
1566530836253626374	neu
1566528054901755904	neu
1579176799292264448	neu
1566488198779244544	neg
1566487547559251969	neu
1566487539174805504	neu
1566487532736548864	neu
1583605912979525632	neu
1566441959673184256	neu
1566429890970279937	pos
1566380519750868992	neu
1566353881550004224	neg
1566333096953364480	neg
1574481975825645573	neu
1566305394754035715	neu
1566284739740311552	neu
1566270308071399426	neu
1567241230764982276	neu
1566139344263446529	neu
1566094194942550016	neu
1566093634298347520	neu
1566097313399033858	neu
1566441959673184256	neu
1582961884831313920	neu
1572178479084621825	neu
1566290930226839553	neu
1566031495621496833	neu
1566030538820960257	neu
1565955500054814720	neg
1565955005839966212	neg
1565952594455007233	neu
1565938070993752064	neg
1565932868215398400	neg
1565824843165143041	neu
1565818469022564352	neu
1566099249338748930	neu
1566844993976811522	neu
1566099249338748930	neu
1572510258924249093	neg
1583605912979525632	neu
1565750250060582913	neu
1565743846281326592	neg
1572316122875035652	neg
1576287986865479682	neg
1565886556451512320	pos
1565722521747570690	neg
1566441959673184256	neu
1565705799657263106	pos
1565697572034994176	neu
1565684403954765825	neg
1565681813854494724	neu
1565681813854494724	neu
1565677787033341952	neu
1565674704685486081	neu
1583423927183081473	pos
1565661515528683520	pos
1565653086122770434	neu
1565674704685486081	neu
1583102764166840320	neg
1565633342866919427	neg
1565629935783477250	neu
1565616554863218688	neg
1565955005839966212	neu
1582239573782167552	neg
1565609471157719040	neg
1565605453475848195	neg
1565596627976454144	neg
1565578762837790720	pos
1582174447595048960	neu
1565633339389874176	neg
1565479953277353991	neg
1565473886329880577	neu
1565472544827793409	neg
1565472019168231427	neg
1541430170321551363	neu
1565429516977246214	neu
1565408712621281281	neu
1575972937030463488	neg
1583608831166533633	neu
1583608831166533633	neu
1565338351044927488	neu
1565331197798105089	neu
1565319321450078208	pos
1565304921225822208	neu
1565294058934833152	neu
1567119001603522561	pos
1565265286923784192	pos
1565264697141731329	pos
1565247127839719425	pos
1565230391405035520	neu
1565219635292557312	neu
1565215124264214528	neu
1565211382194311168	neu
1565156849179136002	neg
1565156321300824071	neu
1565122499062337536	neg
1565100838871519232	pos
1571653258766163969	neu
1565076205820207104	neu
1565070322331975680	neu
1565064212342538240	neu
1565050970459062273	neu
1565049496068923392	neu
1565039650267447297	neu
1565021046553690112	neu
1583387867761491968	neu
1564984244958597120	neu
1564923031528538114	neu
1564910175076732931	neu
1578714928407773184	neu
1564902345057734657	neu
1564899726885019648	neu
1564897545754664961	neu
1564885819340496896	neu
1564861785450205185	neu
1564842860482121731	neu
1564853698077290496	neu
1564774305803665410	pos
1564770432338825216	pos
1564768703866146816	neu
1564737347744419843	neu
1564721519422590982	neg
1571691377326530561	neu
1583608831166533633	neu
1564690942744985614	pos
1583606966756442112	neu
1564680731141586947	neu
1583387867761491968	pos
1564668284443807745	neg
1564655489715212288	neg
1564654477516455936	neu
1564661295252742145	neu
1564650835183017984	neg
1564649799110037505	neg
1564645488304979968	neg
1564642377632997377	neg
1583586563262320641	neu
1564949408369745925	neg
1565195266441056261	neg
1578552359638077440	neu
1564635483879137288	neu
1564630190923423749	neu
1565227503463063556	pos
1583599548466724864	neu
1564609289641246720	neu
1564579850937139205	neu
1583582379871940608	neu
1564568614736252928	neu
1566082265628696576	neu
1570781853006835713	neu
1564486983216504832	neu
1576237566244032517	neu
1564440220128485382	neu
1564438974994780161	neu
1564421851413184513	neu
1564417812289970176	neu
1564409947906969600	neu
1564404826473127939	neu
1573287210840985602	neu
1564383451461328898	neg
1583605912979525632	neu
1564351046457122820	neg
1564344827516518401	neu
1564326521703223301	neu
1564324503928422400	neu
1564315848537415680	neu
[truncated: 18,605 more rows]
